# Supplementary material for: Clinical features of and severity risk factors for COVID-19 in adults during the predominance of SARS-CoV-2 XBB variants in Okinawa, Japan
Source: PLoS One. 2024 Oct 31;19(10):e0309808. doi: 10.1371/journal.pone.0309808 (PMC11527311; doi:10.1371/journal.pone.0309808)
Supplement: S1 Data — (XLSX) [file pone.0309808.s001.xlsx]

## Sheet: Whole results
Stored No.	Ct value	Genome coverage	nonATGCN	Lineage (GISAID_pango v.4.3.1)	Lineage (Nextclade_pango)
B-23-166	18.6073	0.990235	0	BA.2	FV.1
B-23-167	28.33	0.927265	6	BA.2	FV.1
B-23-170	16.6227	0.990235	0	BA.2	FV.1
B-23-172	18.2874	0.990202	1	BA.2	FV.1
B-23-177	26.9575	0.975956	5	BA.2	FV.1			Ct value >35
B-23-179	14.225	0.990235	0	BA.2	FV.1			not determinable
B-23-180	19.1774	0.990235	0	BA.2	FV.1
B-23-183	24.3054	0.985854	4	BA.2	FV.1
B-23-189	17.28	0.990235	0	BA.2	FV.1
B-23-190	18.1301	0.990235	0	BA.2	FV.1
B-23-192	19.948	0.990235	0	BA.2	FV.1
B-23-194	15.69	0.990235	0	BA.2	FV.1
B-23-197	15.8314	0.990235	0	BA.2	FV.1
B-23-198	16.8828	0.990235	0	BA.2	FV.1
B-23-203	23.1256	0.989667	0	XBB	FL.4.5
B-23-251	15.8984	0.990235	0	XBB	XBB.1.16
B-23-254	24.6591	0.983915	3	BA.2	FV.1
B-23-255	32.3268	0.894827	4	BA.5	EF.1
B-23-257	27.4955	0.96696	7	BA.2	FV.1
B-23-258	25.6699	0.978865	4	BA.2	FV.1
B-23-264	15.3176	0.989968	8	XBB	GR.1
B-23-265	27.3832	0.967428	3	XBB	XBB.1.9.2
B-23-271	33.3029	0.935391	6	XBB	XBB.1.16
B-23-277	16.2088	0.991773	6	XBB	FY.2
B-23-286	22.538	0.990235	0	XBB	XBB.1.16
B-23-288	18.7662	0.990235	0	XBB	XBB.2.3.2
B-23-289	25.5426	0.989466	0	XBB	XBB.1.5.1
B-23-290	36.0556
B-23-291	25.4229	0.990034	6	XBB	XBB.1.5.1
B-23-292	38.3823
B-23-293	34	0.909206	2	XBB	XBB.1.5.1
B-23-294	26.3225	0.990235	0	XBB	XBB.1.5.1
B-23-298	22.8929	0.990235	0	XBB	XBB.1.5.1
B-23-301	18.6969	0.990235	0	XBB	XBB.1.16.1
B-23-302	14.7683	0.990034	6	XBB	FL.13
B-23-303	18.4791	0.990235	0	BA.2	FV.1
B-23-309	20.3812	0.984583	0	BA.2	FV.1
B-23-311	16.806	0.990235	0	XBB	FL.14
B-23-314	17.6521	0.990034	6	XBB	XBB.1.5.35
B-23-318	20.8379	0.990235	0	BA.2	FV.1
B-23-323	19.4857	0.990235	0	XBB	XBB.1.5.48
B-23-328	16.8374	0.990235	0	XBB	XBB.1.16.21
B-23-333	17.0655	0.990235	0	BA.5	EF.1
B-23-336	15.469	0.990235	0	XBB	FL.5.1
B-23-345	17.9541	0.990034	6	XBB	XBB.1.5.1
B-23-349	39.884
B-23-352	19.6068	0.990235	0	XBB	XBB.1.5.1
B-23-353	18.1317	0.990202	1	XBB	XBB.1.5.1
B-23-354	16.8792	0.990034	6	XBB	XBB.1.5.1
B-23-355	24.0154	0.986322	0	XBB	XBB.1.5.1
B-23-356	14.5505	0.990202	1	XBB	XBB.1.5.1
B-23-357	31.0636	0.937431	8	XBB	XBB.1.5.1
B-23-364	26.6802	0.988764	2	XBB	XBB.1.5.1
B-23-367	31.9913	0.857941	9	XBB	XBB.1.5.1
B-23-369	16.6457	0.990034	6	XBB	XBB.1.5.1
B-23-371	38.0662
B-23-372	30.0408	0.982042	3	XBB	FY.3.1
B-23-373	22.3998	0.990235	0	XBB	XBB.1.5.1
B-23-376	21.4221	0.990168	2	XBB	XBB.1.16
B-23-380	19.4793	0.990034	6	XBB	XBB.1.5.1
B-23-381	34.5813	0.871351	10	XBB	XBB.1.5.1
B-23-384	36.3527
B-23-386	39.4546
B-23-393	17.6963	0.981106	1	XBB	HF.1
B-23-394	27.3564	0.979969	1	BA.2.75	FR.1
B-23-405	22.4915	0.990235	0	XBB	XCF.1
B-23-406	21.9554	0.990235	0	XBB	XBB.1.16
B-23-410	23.267	0.102498	1		BA.2
B-23-415	17.6042	0.990235	0	XBB	XBB.1.5.1
B-23-416	20.7004	0.990235	0	XBB	XBB.1.5.1
B-23-417	26.0674	0.990703	7	XBB	FL.1.5
B-23-419	30.1484	0.97124	7	XBB	XBB.1.5.1
B-23-420	22.2851	0.98659	0	BA.2.75	FR.1
B-23-421	22.9108	0.98552	1	XBB	FL.5.1
B-23-423	27.4072	0.952547	8	XBB	XBB.2.3
B-23-430	14.8516	0.990235	0	BA.2.75	DV.6.2
B-23-435	31.8758	0.83199	15	XBB	XBB.2.3
B-23-436	23.097	0.990235	0	XBB	XBB.1.16
B-23-439	19.4881	0.990235	0	XBB	XBB.1.16
B-23-441	36.9174
B-23-442	33.9063	0.585025	25		BA.2
B-23-445	30.8103	0.965221	6	XBB	XBB.1.16
B-23-446	23.8214	0.990235	0	XBB	XBB.1.16
B-23-458	15.8663	0.990235	0	BA.2.75	FR.1
B-23-463	28.9516	0.948132	4	BA.2.75	FR.1
B-23-467	18.2375	0.988764	0	BA.2.75	FR.1
B-23-469	21.9623	0.990235	0	XBB	XBB.1.5.1
B-23-470	29.0372	0.981942	10	XBB	XBB.1.5.1
B-23-477	37.6263
B-23-484	18.5834	0.990202	1	XBB	XBB.1.16
B-23-485	22.4441	0.990235	0	XBB	XBB.1.16
B-23-489	22.9909	0.984851	1	BA.2.75	FR.1
B-23-493	21.9004	0.985921	0	BA.2.75	FR.1
B-23-501	20.1429	0.990235	0	XBB	XBB.1.16
B-23-689	16.6388	0.995619	0	XBB	FU.1
B-23-692	21.2108	0.984717	0	XBB	FU.1
